# Supplementary material for: Real-time location of acupuncture points based on anatomical landmarks and pose estimation models
Source: Front Neurorobot. 2024 Nov 8;18:1484038. doi: 10.3389/fnbot.2024.1484038 (PMC11609928; doi:10.3389/fnbot.2024.1484038)
Supplement: SUPPLEMENTARY VIDEO S1 — Real-time facial acupoint detection using MediaPipe. [file Data_Sheet_1.ZIP]

Archive with 17 entries (17 files):
- Supplementary/0-acupoints_data (Table S1).pdf
- Supplementary/0-acupoints_data (Table S1).xlsb
- Supplementary/1-results_yolo (Table S2).csv
- Supplementary/1-results_yolo (Table S2).pdf
- Supplementary/figS1_input.jpg
- Supplementary/figS2_result.png
- Supplementary/figS3 (1).jpg
- Supplementary/figS3 (2).jpg
- Supplementary/figS3 (3).jpg
- Supplementary/figS3 (4).jpg
- Supplementary/list of acupoint.txt
- Supplementary/param.yaml
- Supplementary/Supplementary_Material.docx
- Supplementary/Video S1.avi
- Supplementary/Video S2.avi
- Supplementary/Video S3.avi
- Supplementary/Video S4.avi
