# Supplementary material for: Real-time location of acupuncture points based on anatomical landmarks and pose estimation models
Source: Front Neurorobot. 2024 Nov 8;18:1484038. doi: 10.3389/fnbot.2024.1484038 (PMC11609928; doi:10.3389/fnbot.2024.1484038)
Supplement: SUPPLEMENTARY VIDEO S1 — Real-time facial acupoint detection using MediaPipe. [file Data_Sheet_1.ZIP › Supplementary/list of acupoint.txt]

face: CV24, GV25
GV26
GV27
LI19
ST1 
ST2 
ST3 
ST4 
BL1 
BL2 
SI18
GB1 
GB14
LI2
TE23
ST5
ST6
ST7
GB2
hand :HT8
HT9
HT7
LU9
SI1
SI2
SI3
SI4
LI1
LI2
LI3
LI4
LU10
LU11
TE1
TE3
TE2
PC9
TE4
TE5
