# Supplementary material for: Real-time location of acupuncture points based on anatomical landmarks and pose estimation models
Source: Front Neurorobot. 2024 Nov 8;18:1484038. doi: 10.3389/fnbot.2024.1484038 (PMC11609928; doi:10.3389/fnbot.2024.1484038)
Supplement: SUPPLEMENTARY VIDEO S1 — Real-time facial acupoint detection using MediaPipe. [file Data_Sheet_1.ZIP › Supplementary/param.yaml]

task: pose
mode: train
model: ./pose_models/yolov8l-pose.pt
data: arm.yaml
epochs: 300
patience: 0
batch: 16
imgsz: 640
save: true
save_period: -1
cache: false
device: null
workers: 8
project: null
name: 
exist_ok: false
pretrained: true
optimizer: auto
verbose: true
seed: 0
deterministic: true
single_cls: false
rect: false
cos_lr: true
close_mosaic: 10
resume: false
amp: true
fraction: 1.0
profile: false
freeze: null
overlap_mask: true
mask_ratio: 4
dropout: 0.0
val: true
split: val
save_json: false
save_hybrid: false
conf: null
iou: 0.7
max_det: 300
half: false
dnn: false
plots: true
source: null
show: false
save_txt: false
save_conf: false
save_crop: false
show_labels: true
show_conf: true
vid_stride: 1
stream_buffer: false
line_width: 1
visualize: true
augment: false
agnostic_nms: false
classes: null
retina_masks: false
boxes: true
format: torchscript
keras: false
optimize: false
int8: false
dynamic: false
simplify: false
opset: null
workspace: 4
nms: false
lr0: 0.01
lrf: 0.01
momentum: 0.937
weight_decay: 0.0005
warmup_epochs: 3.0
warmup_momentum: 0.8
warmup_bias_lr: 0.1
box: 7.5
cls: 0.5
dfl: 1.5
pose: 12.0
kobj: 1.0
label_smoothing: 0.0
nbs: 64
hsv_h: 0.015
hsv_s: 0.7
hsv_v: 0.4
degrees: 90
translate: 0.1
scale: 0.5
shear: 0
perspective: 0.0
flipud: 0.0
fliplr: 0.5
mosaic: 1.0
mixup: 0.5
copy_paste: 0.0
cfg: null
tracker: botsort.yaml
save_dir: runs/pose/
